# Supplementary material for: Metagenomic analysis of gut microbiome and resistome of Whooper and Black Swans: a one health perspective
Source: BMC Genomics. 2023 Oct 24;24:635. doi: 10.1186/s12864-023-09742-2 (PMC10594901; doi:10.1186/s12864-023-09742-2)
Supplement: Supplementary file 2 — Supplementary Material 2 [file 12864_2023_9742_MOESM2_ESM.xlsx]

## Sheet: Sheet1
Table S2. Detailed information of samples
Sample source	Sampling position	Sampling time	Sample ID	Groups	Data (M)
Whooper swan	Sanmenxia	2019-12-01	Cc1.1	Cc1_2	11479.3
Whooper swan	Sanmenxia	2019-12-01	Cc1.2	Cc1_2	11247.1
Whooper swan	Sanmenxia	2019-12-01	Cc1.3	Cc1_2	12565.1
Whooper swan	Sanmenxia	2019-12-01	Cc1.4	Cc1_2	12869.2
Whooper swan	Sanmenxia	2019-12-01	Cc1.5	Cc1_2	13163.9
Whooper swan	Sanmenxia	2020-01-01	Cc2.1	Cc1_2	12963.3
Whooper swan	Sanmenxia	2020-01-01	Cc2.2	Cc1_2	12016.1
Whooper swan	Sanmenxia	2020-01-01	Cc2.3	Cc1_2	12766.5
Whooper swan	Sanmenxia	2020-01-01	Cc2.4	Cc1_2	12634.2
Whooper swan	Sanmenxia	2020-01-01	Cc2.5	Cc1_2	12254.1
Whooper swan	Sanmenxia	2021-01-01	Cc3.1	Cc3_4	12730.9
Whooper swan	Sanmenxia	2021-01-01	Cc3.2	Cc3_4	11274
Whooper swan	Sanmenxia	2021-01-01	Cc3.3	Cc3_4	12053.4
Whooper swan	Sanmenxia	2021-01-01	Cc3.4	Cc3_4	12157.3
Whooper swan	Sanmenxia	2021-01-01	Cc3.5	Cc3_4	13227.4
Whooper swan	Sanmenxia	2021-01-01	Cc3.6	Cc3_4	12584.3
Whooper swan	Sanmenxia	2021-02-01	Cc4.1	Cc3_4	12980.2
Whooper swan	Sanmenxia	2021-02-01	Cc4.2	Cc3_4	10593
Whooper swan	Sanmenxia	2021-02-01	Cc4.3	Cc3_4	12678
Whooper swan	Sanmenxia	2021-02-01	Cc4.4	Cc3_4	12956.5
Whooper swan	Sanmenxia	2021-02-01	Cc4.5	Cc3_4	12152.3
Black swan	Zhengzhou	2021-03-01	Ca1.1	Ca	12784.3
Black swan	Zhengzhou	2021-03-01	Ca1.2	Ca	12074
Black swan	Zhengzhou	2021-03-01	Ca1.3	Ca	12676.6
Black swan	Zhengzhou	2021-03-01	Ca1.4	Ca	14157.8
Black swan	Zhengzhou	2021-03-01	Ca1.5	Ca	12456.8
Black swan	Zhengzhou	2021-04-01	Ca2.1	Ca	27392.2
Black swan	Zhengzhou	2021-04-01	Ca2.2	Ca	25478.8
